# Supplementary material for: Evaluation of Hospital Antimicrobial Stewardship Programs: Implementation, Process, Impact, and Outcomes, Review of Systematic Reviews
Source: Antibiotics (Basel). 2024 Mar 12;13(3):253. doi: 10.3390/antibiotics13030253 (PMC10967423; doi:10.3390/antibiotics13030253)
Supplement: Supplementary file 1 [file antibiotics-13-00253-s001.zip]

Archive with 1 entries (1 files):
- antibiotics-2858079-supplementary.pdf
